# Supplementary material for: Effects of Concurrent Training on Resuscitation and Cognitive Performance in Paramedics—A Pilot Study
Source: Healthcare (Basel). 2024 Aug 12;12(16):1599. doi: 10.3390/healthcare12161599 (PMC11353908; doi:10.3390/healthcare12161599)
Supplement: Supplementary file 1 [file healthcare-12-01599-s001.zip]

Archive with 1 entries (1 files):
- healthcare-3131774-supplementary.pdf
